# Supplementary material for: Uptake of Phosphate, Calcium, and Vitamin D by the Pregnant Uterus of Sheep in Late Gestation: Regulation by Chorionic Somatomammotropin Hormone
Source: Int J Mol Sci. 2022 Jul 14;23(14):7795. doi: 10.3390/ijms23147795 (PMC9320403; doi:10.3390/ijms23147795)
Supplement: Supplementary file 1 [file ijms-23-07795-s001.zip]

Archive with 6 entries (6 files):
- Figure S1.tif
- Suppl Table S1.pdf
- Suppl Table S2.pdf
- Suppl Table S3.pdf
- Suppl Table S4.pdf
- Suppl Table S5.pdf
